# Supplementary material for: Glucocorticoids induce differentiation and chemoresistance in ovarian cancer by promoting ROR1-mediated stemness
Source: Cell Death Dis. 2020 Sep 23;11(9):790. doi: 10.1038/s41419-020-03009-4 (PMC7522257; doi:10.1038/s41419-020-03009-4)
Supplement: Supplementary file 8 — Table S1 [file 41419_2020_3009_MOESM8_ESM.xlsx]

## Sheet: DSS
drug	JHOS2_Ctrl	JHOS2_Dex	KURAMOCHI_Ctrl	KURAMOCHI_Dex	OVCAR3_Ctrl	OVCAR3_Dex	OVCAR3cis_Ctrl	OVCAR3cis_Dex	FMOC04_Ctrl	FMOC04_Dex	FMOC09_Ctrl	FMOC09_Dex	FMOC11_Ctrl	FMOC11_Dex	Mechanism/target	Class
A-1155463	2.4	2	13.7	8.4	7.5	1.5	24.6	15.6	18.8	14.7	9.7	9.3	16.8	13.4	BCL-XL inhibitor	G. Apoptotic modulator
A-1331852	0.6	1	4.5	5.2	5.1	0	14.8	9.5	8.5	3.4	3.1	2.2	9.6	8.5	Bcl-XL inhibitor	G. Apoptotic modulator
A-419259	14.3	18.3	23.3	22.1	11.4	17.5	13	13.7	8	9.2	19.1	19.2	14.6	15.1	HCK and other SRC family kinase inhibitor	B. Kinase inhibitor
ABT-751	9.4	10.4	9.5	5.5	14.9	10.6	13.4	7.1	9.3	7.6	7.3	9.6	9.7	9.2	Mitotic inhibitor. Colchicine site binding microtubule depolymerizer.	A. Conv. Chemo
Afatinib	0.7	0.8	0	1.2	8.2	17.5	6	12.7	3.5	3.5	14.4	13.4	11	10.2	EGFR inhibitor	B. Kinase inhibitor
Alisertib	1.9	5.3	9.5	6.3	22.5	17.8	18.4	10.5	1.7	0.1	2.3	2.1	6.2	4	Aurora A inhibitor	B. Kinase inhibitor
Alpelisib	0.1	1.8	4.8	4.3	3.7	7	0.6	6.3	1.4	2.7	4.3	4.9	1.4	2	PI3Kalpha selective inhibitor	B. Kinase inhibitor
Amsacrine	7.5	8.6	1.3	1.4	13.7	8.8	16.6	9.1	5.9	3.4	4.7	6.6	6.3	6.7	DNA intercalation, Topo II inhibitor	A. Conv. Chemo
Amuvatinib	0	0.7	0.9	2.5	2.1	7.1	1.8	6.2	0.6	0.5	0	0	0.7	0.7	Broad spectrum TK inhib	B. Kinase inhibitor
AT-406	13.7	7.4	0	0	10.5	0	11.7	0.8	9.1	2.2	0	3	10.8	10.2	XIAP, cIAP1, cIAP2 inhibitor	G. Apoptotic modulator
AT7519	15.8	15.7	16.5	15.3	13.9	12.4	15.6	10.6	15.1	12.5	12.3	10	13.6	14.3	CDK1, 2, 4, 6 and 9 inhibitor	B. Kinase inhibitor
AVN944	10.8	12	9.7	10.1	10.9	10.5	14.8	8.3	9.9	9.1	11.2	13	12	13.7	IMPDH inhibitor	H. Metabolic modifier
AZD1775	11.6	13.8	9.7	6.5	12.9	14.6	13.5	12.5	22.9	17.2	7.9	8.7	17	16.5	Wee1 inhibitor	B. Kinase inhibitor
AZD-5363	0.3	3.1	5.5	5.7	1.2	6.9	0	5.3	4.3	6.9	7.9	8.7	1.2	1.8	AKT inhibitor	B. Kinase inhibitor
AZD6738	6.4	9.2	8.3	6.4	9.5	5.7	18.4	9.6	12.6	10.7	7.7	7.7	13	12	ATR inihibitor	B. Kinase inhibitor
BAY 87-2243	0	0	0.1	2.7	8.4	21.5	11.4	19.7	0	0	0	0	0.9	0.3	HIF1alpha inhibitor	E. Differentiating/ epigenetic modifier
BI 2536	12.5	14.5	12	10.1	18.3	12.4	15	4.2	8.2	4.2	9.1	9.6	7.5	5.9	PLK1 inhibitor	B. Kinase inhibitor
Binimetinib	0.6	4.9	9.3	8.1	7.6	8.3	3.1	3.7	0	0	4.2	5.5	0	0	MEK1/2 inhibitor	B. Kinase inhibitor
Birabresib	10.1	8.8	16.9	18.3	13.1	7.2	15.7	8.1	4.7	2.3	3.6	1.8	4.3	5.7	BET family inhibitor	E. Differentiating/ epigenetic modifier
Birinapant	12.6	6.5	4.5	0	9.2	0	9.5	1.7	6.2	2.2	0	0	11.7	8.3	IAPs, SMAC mimetic	G. Apoptotic modulator
BMS-754807	6.6	9.7	11.1	8	20.2	23.4	15.3	24.3	15.9	16.1	14.7	14.2	10.8	9.7	IGF1R inhibitor	B. Kinase inhibitor
BRD7116	0.2	0	0.3	0	0.3	1.9	1.5	1.2	0	0	0	5.5	2.2	2	Leukemic stem cell inhibitor	X. Other
Brigatinib	0.8	4.8	5.5	3.5	0.3	1.9	1.5	6	2.3	4.6	3.8	5.2	1	1.6	ALK inhibitor, including gatekeeper mutant ALK	B. Kinase inhibitor
Cabazitaxel	23.8	24.4	19.3	16.8	29.3	21.4	31.9	20	17	10.8	13.5	14.4	21.9	22.2	Taxane microtubule stabilizer, antimitotic	A. Conv. Chemo
Canertinib	9	9.7	11	9.4	13.2	24.9	13.2	17.3	7.3	7.4	20.8	20	15.7	14.1	pan-HER inhibitor	B. Kinase inhibitor
Cerdulatinib	0	0	0	0	0.2	5.4	3.9	3.7	0	0	0	0	0	0	JAK, SYK inhibitor	B. Kinase inhibitor
Cisplatin	4.2	4.1	6.3	6.9	16.5	12.4	13.9	8.7	10.5	8.6	3.9	3.9	16.7	17.1	Platinum-based antineoplastic agent	A. Conv. Chemo
Cladribine	6.5	6.9	0	0	4.2	4.9	8.6	2.6	0.3	0	1.8	1.4	0.8	0.9	Antimetabolite; Purine analog	A. Conv. Chemo
Copanlisib	4.8	10.4	11.3	10.6	9.9	16.6	4	14	9	9.4	10.5	11.2	6.2	6.2	PI3K alpha, delta selective inhibitor	B. Kinase inhibitor
CPI-0610	6.5	7.4	12.4	12.7	8.5	6.9	11	5.3	2.3	1	4.3	6.7	3.7	3.8	BET family inhibitor	E. Differentiating/ epigenetic modifier
Cytarabine	10.1	12.2	0	0	14.9	12.4	17.8	10	0	0	6.9	6.1	6	6.9	Antimetabolite, interferes with DNA synthesis	A. Conv. Chemo
Cytarabine/Idarubicin	9.9	12.6	4.4	2.8	13.8	10.3	14.1	8.2	5.1	3.7	5.3	6.9	6	6.9	Antimetabolite, interferes with DNA synthesis/ Topoisomerase II inhibitor	A. Conv. Chemo/Conv. Chemo
Dacomitinib	1.4	3	4.2	3.1	8	18.6	7.5	13.6	2.4	6.9	16.1	15.1	13.1	12	pan-HER inhibitor	B. Kinase inhibitor
Dactinomycin	29	30.9	27.3	22.8	23.4	25.9	30.4	25.2	24.7	23.5	16.7	17.4	26.5	25.8	RNA and DNA synthesis inhibitor	A. Conv. Chemo
Danusertib	6.9	8.1	11.5	9.4	23.5	21.1	20.7	14.2	10.6	7.9	8.7	7.7	9.9	8.1	Aurora, Ret, TrkA, FGFR-1 inhibitor	B. Kinase inhibitor
Dasatinib	16.2	16.4	20.6	19.3	9.9	18.5	7.8	14.3	7.8	7.7	17.1	16.7	13.9	13.6	Abl, Src, Kit, EphR... Inhibitor	B. Kinase inhibitor
Disulfiram(+CuCl2)	0	0	1.2	0.3	0	3.7	7.4	0	0.1	2.7	0	0.5	0	0	alcohol dehydrogenase inhibitor	H. Metabolic modifier
Docetaxel	23.2	23.9	18	17.2	28.7	22.1	29.1	18.3	16.1	12.8	13.9	12.5	21.6	18.1	Mitotic inhibitor, taxane microtubule stabilizer	A. Conv. Chemo
E7820	12.4	13.3	0.7	2.6	4.8	6.7	20.2	10.3	1.8	0	12.4	15.3	18.3	17	Integrin alpha2 expression inhibitor	X. Other
Eltanexor	19.7	20.3	12.6	10.4	18.9	18.8	24.7	16.5	15.5	13.8	13.3	13.6	23.7	23.2	XPO1/CRM1 inhibitor	G. Apoptotic modulator
Eribulin	21.8	26.2	14.3	11.7	25.8	18.5	24	7.2	17.9	11.1	13.1	13.3	20.7	19.5	Mitotic inhibitor, microtubule depolymerizer.	A. Conv. Chemo
Erlotinib	2.2	5.7	3.5	4.6	7.5	16	5.4	14.3	3.8	3.6	11	10.6	11.3	10.5	EGFR inhibitor	B. Kinase inhibitor
Filanesib	10.3	12.5	11.2	10.4	21.3	18.4	22	16.2	8.2	4.5	7.5	6.3	10.7	10.1	KSP/Eg5 inhibitor	I. Kinesin inhibitor
Foretinib	1.3	5.5	5.3	4.4	6.9	5.7	4.9	4.3	0.7	1.1	1.1	0.7	0.8	0.7	MET, VEGFR2 inhibitor	B. Kinase inhibitor
FRAX486	7.6	11.4	6.6	7.2	4.2	9.7	3.3	7.6	6.4	5.9	3.7	5	6.5	6.7	PAK1, 2, 3 inhibitor	B. Kinase inhibitor
GDC-0084	8.4	13.1	13.9	12.7	10.3	13.6	8.7	13.7	9.2	10.7	9.6	10.1	7.9	8	PI3K/mTOR inhibitor	B. Kinase inhibitor
Gefitinib	3.4	5.6	6	6.1	7.2	16.9	8.8	12.9	3.9	5.3	10.9	10.7	10.9	8.5	EGFR inhibitor	B. Kinase inhibitor
Gemcitabine	14.8	16.1	0.7	0	23.6	16.1	26.1	17.9	5.4	4.3	10.5	11.5	9.4	6.9	Antimetabolite; Nucleoside analog	A. Conv. Chemo
GSK-1070916	1.5	3.3	0	1.1	17	13.1	12.9	7	2.5	2.6	0	0	2.8	2.5	AURb, AURc inhibitor	B. Kinase inhibitor
GSK-461364	18.6	19.4	9.1	7.5	22.4	11.1	12.9	3.2	10.5	7.1	12.6	11.6	12	11.9	PLK1 inhibitor	B. Kinase inhibitor
GSK-690693	1.2	3	6.8	7.2	4.3	8.3	0.1	5.8	9.8	12	2.4	2.6	1.5	0.7	AKT, PKA, PKC inhibitor	B. Kinase inhibitor
GSK923295	12.6	12.5	12	9.8	4.3	8.3	20.5	11.1	12.4	8.5	7.3	10.2	11.9	11.4	CENP-E inhibitor	I. Kinesin inhibitor
I-BET151	8.5	7.6	15.6	15.1	11.9	8.3	12.7	6.9	4.2	3.8	4.5	3.9	4.5	4.4	BET family inhibitor	E. Differentiating/ epigenetic modifier
Icotinib	0.3	1.7	0	0	5.7	13.6	2.2	8.4	1.6	3.1	8	8.5	8.6	9.3	EGFR inhibitor	B. Kinase inhibitor
Ipatasertib	0	1.6	4.8	4.2	1.9	6.7	0.1	6.5	5.7	11	0.1	0.9	0.8	0.5	AKT inhibitor	B. Kinase inhibitor
JQ1	11.9	13.1	18.4	19.3	16	10.5	17.1	10.3	7.5	4.5	5.9	5.5	6.9	7.4	BET family inhibitor	E. Differentiating/ epigenetic modifier
KD025	0	0	9.2	1.6	0.4	3.9	2.9	5.3	3.3	4.1	0.2	0	1.6	0.7	ROCK2 inhibitor	B. Kinase inhibitor
Linsitinib	0	1.3	3.8	1.6	1.4	5.8	0.3	7.6	3.4	3.6	0.1	0.3	0.1	0	IGF1R, IR inhibitor	B. Kinase inhibitor
Litronesib	9	11.7	11.2	10.3	23.2	20.3	23.4	15.4	7	6.2	6.8	3.6	11.2	10.3	Eg5 inhibitor	I. Kinesin inhibitor
Mercaptopurine	4	0	0.1	0	12.4	14.3	1.4	1.4	7.1	5.7	0	0	0	0.1	Antimetabolite	A. Conv. Chemo
Mitoxantrone	8.8	10.8	3.9	3.4	13	8.7	13.5	7.9	5.7	6.4	8.8	8.1	6.9	7.4	Topoisomerase II inhibitor	A. Conv. Chemo
Mivebresib	21.9	23.7	32.7	31.5	25.3	20.8	30.5	20.5	14.7	11.4	10.9	12.3	15.3	14.5	BET family inhibitor	E. Differentiating/ epigenetic modifier
MK-2206	0	2.1	6	7.4	1.9	6	0	5.7	2.9	4.1	2.7	1.3	0.9	1.5	AKT inhibitor	B. Kinase inhibitor
Mubritinib	0	0	3.6	2.4	5.4	11.8	3.8	10.7	0	0	0	0	0.6	0	HER2 inhibitor	B. Kinase inhibitor
Nelarabine	0	0	0	6.7	0	0	0	0	0	0	0	0	0	0	Nucleoside analog, DNA, RNA synth inhibitor	A. Conv. Chemo
Neratinib	3.9	5.6	1.2	2.3	5.3	11.9	5.6	7.2	1.5	3.7	9.8	8	9.5	8.7	HER2, EGFR inhibitor	B. Kinase inhibitor
Nintedanib	2	7.1	8.6	10.9	0.2	7.8	0	4.5	0	0	4.6	4.1	2.5	4.1	VEGFR, PDGFR, FGFR inhibitor	B. Kinase inhibitor
NMS-873	7.5	8.1	6.4	5.5	8.6	15.8	9.2	14	7.6	8.1	5.3	4.1	9.4	7.7	p97/VCP inhibitor	X. Other
NVP-AEW541	5.3	6	8.9	7.1	6.7	11.7	3.7	11.8	8.5	9.3	7.6	8	7.5	7.4	IGF1R inhibitor	B. Kinase inhibitor
NVP-LCL161	21.5	14.5	3.6	3.5	14.4	0	17.9	5.3	14.5	6.6	0	0.8	15.7	13.5	IAPs, SMAC mimetic	G. Apoptotic modulator
Omipalisib	12.5	17.2	23.1	22	16.9	25.1	13.1	22.2	12.5	13.3	19.1	17.9	17.7	17	PI3K/mTOR inhibitor	B. Kinase inhibitor
Osimertinib	3.5	5.8	6.4	6.4	5.4	10.7	7.3	7.9	5.2	5.3	11.3	10.6	9.5	8.6	EGFR(L858R/T790M) inhibitor	B. Kinase inhibitor
Paclitaxel	19.5	19.8	19.4	17.7	25.9	19.4	25.9	17.6	17.9	13	13.6	13.4	18.4	18.2	Mitotic inhibitor, taxane microtubule stabilizer	A. Conv. Chemo
PD0325901	5.2	9.8	11.3	11.5	11.7	14	5.7	7.6	0	0	8	8.8	3	2.6	MEK1/2 inhibitor	B. Kinase inhibitor
Pevonedistat	15	14.7	3.7	4.7	25.6	23.3	26.2	16.5	6.7	5.3	10.1	2.6	5.2	5.4	NAE inhibitor	H. Metabolic modifier
PF-03758309	18	18.1	18.3	16.2	17.5	14	21	10.2	11.3	9.8	10.2	10.7	14.3	13.8	PAK inhibitor	B. Kinase inhibitor
PHA 408	5.5	5.3	6.9	5.4	6	0	5.7	6.4	0	0	4.8	4.4	4.7	5	IKK-2 inhibitor	B. Kinase inhibitor
Pictilisib	6.4	11.3	17.4	16.5	9.8	19.3	6	17.4	9.1	10.9	11.9	10.7	8.3	8.5	PI3K inhibitor, pan-class I	B. Kinase inhibitor
Poziotinib	0.1	0	8.9	5.9	13.1	26.3	14.1	18.7	4.2	7.9	16.7	16.5	16.4	16.9	pan-HER inhibitor	B. Kinase inhibitor
Prexasertib	24.1	24.4	15	12.6	24.8	18.4	25.7	18.5	26.4	24.2	19.5	20	27.1	27.1	Chk1 inhibitor	B. Kinase inhibitor
Ravoxertinib	0	7	9.8	4.6	6	11.8	4.1	6.1	0	4.3	1.9	2.3	2.2	1.9	ERK inhibitor	B. Kinase inhibitor
Ridaforolimus	5	5.9	8.4	4.9	8.7	2.9	7.5	0.9	3.3	3.9	4.2	4.6	4.5	3.2	binds FKBP12, causes inhibition of mTORC1	C. Rapalog
Rigosertib	19.7	23	10.9	10.8	23.4	18	23.9	15.6	14.6	12.2	15.4	14.6	19	15.8	Ras-Raf interaction inhibitor, contaminated by microtubile depolymerizer...	X. Other
RSL3	0	0	0	0	0	0	0	0	0	0	0	7.4	0	0	GPX4 inhibitor, induces ferroptosis	H. Metabolic modifier
Sabutoclax	12.4	12.8	13.1	11.8	15.4	14.5	20.2	13.6	4.5	5.1	9.3	10.1	11.8	12	pan-Bcl-2 family inhibitor	G. Apoptotic modulator
Salinomycin	18.2	18.4	21.2	20.2	15.4	8.1	3.7	5.9	13.3	0.5	16.4	16.2	18.8	17	Ionophore	X. Other
Sapitinib	0	0	2.7	2.3	6.8	14.7	5.8	11.1	1.2	2.4	10.4	10.9	8.8	9.3	Pan-HER inhibitor	B. Kinase inhibitor
Saracatinib	5.8	8.8	0	14.3	8.2	14.2	7.2	10.6	5.4	5.1	11	10.6	12	10.6	Src, Abl inhibitor	B. Kinase inhibitor
SCH772984	10.5	14.2	17.2	16.4	12.2	23.8	11.8	14.2	0.7	2.1	9.6	9.2	7.4	8.5	ERK1 & 2 inhibitor	B. Kinase inhibitor
Selinexor	18.9	19.5	12.8	12.3	18.7	17.4	23.2	16.9	12.3	13	12.8	12.3	22.4	24.2	XPO1/CRM1 inhibitor	G. Apoptotic modulator
Selumetinib	7.3	13	10.6	9.5	11.2	13.6	6.7	4.7	0	0	10.6	10.3	4.9	3.7	MEK1/2 inhibitor	B. Kinase inhibitor
Sepantronium bromide	43.3	45.6	42.9	40.3	31.1	36.3	28.7	30.9	39.8	40.3	43.7	41.6	37.8	38.8	Survivin inhibitor	G. Apoptotic modulator
Sitravatinib	0.5	6.9	3.8	1.5	1.9	2.2	0.7	3.1	0	0.6	1.4	2.3	1.1	1.5	RET, TRK, PDGFR, VEGFR, KIT, DDR... inhibitor	B. Kinase inhibitor
Sonidegib	0.8	0.4	8.1	0	0	2.1	0.7	4.7	0	0	0.1	0.2	0.4	0	Smothened (Hh) inhib	M. Hedgehog inhibitor
Taselisib	1.6	6.5	6	5	7.5	13.3	3.6	12.8	4.7	7.1	10.1	9.8	6.7	5.3	PI3K alpha, delta, (gamma) selective inhibitor	B. Kinase inhibitor
Temsirolimus	4.1	8.6	4.4	5	6.6	2.1	6.7	0.1	4.5	4.7	3.5	4.5	2.8	1.4	binds FKBP12, causes inhibition of mTORC1	C. Rapalog
Tesevatinib	1.3	2.4	2.9	3.5	8.4	18	7.3	13.7	2.6	4.8	16.3	15.9	13.6	13.4	EGFR, ERBB2, VEGFR, EPHB4	B. Kinase inhibitor
Tipifarnib	3.4	11	4.9	3.9	3.1	4	6.1	2.5	5.6	3.4	2.2	4.1	5.3	2.8	Farnesyltransferase inhibitor	E. Differentiating/ epigenetic modifier
Tosedostat	24.2	22.2	6.2	3.6	7.4	4.4	15.9	7.2	12.9	2.6	6.6	7.6	14.9	13.9	Aminopeptidase inhibitor	L. Protease/proteasome inhibitor
Trametinib	8.7	13.5	13.6	14.6	11.8	17.9	9.9	9.5	1.5	0	9.9	9	4.8	3.7	MEK1/2 inhibitor	B. Kinase inhibitor
Triciribine	8.6	12.8	11.7	8.5	17.5	29.1	22.2	25.3	12.8	13.1	17.6	17.4	15.5	13.8	AKT inhibitor	B. Kinase inhibitor
Ulixertinib	7.1	10.7	13.7	13.6	8	16	7.4	6.9	0.3	1.3	6.7	8.4	6.4	7.1	ERK inhibitor	B. Kinase inhibitor
Varlitinib	0	0	0.9	0	3.2	9.8	3.8	7.4	2.2	2.2	6.5	7.1	8.6	8	EGFR HER2 inhibitor	B. Kinase inhibitor
Verdinexor	9.5	8.8	5.1	3.7	9.2	9	13.2	7.2	3.8	5	7.6	6.9	10.9	10.1	XPO1/CRM1 inhibitor	G. Apoptotic modulator
Vinblastine	12.1	14.6	10.4	7.5	22.4	17.8	22.7	14	14.3	10.2	8.3	10	13	13.9	Mitotic inhibitor. Vinca alkaloid microtubule depolymerizer	A. Conv. Chemo
Vincristine	10	10.7	10.1	6.5	21.3	17.9	20.9	13	17.2	11.1	12.5	9.5	13.8	14.1	Mitotic inhibitor. Vinca alkaloid microtubule depolymerizer	A. Conv. Chemo
Vinorelbine	24	28	17.4	15.2	16.4	23.2	32.2	19.9	23	15.8	17.9	17.4	26.2	24.9	Mitotic inhibitor. Vinca alkaloid microtubule depolymerizer	A. Conv. Chemo
Volasertib	9.9	10.8	9	9.3	13.1	9	11.8	4.8	4.5	3.6	5.1	4.9	7	5.7	PLK1 inhibitor	B. Kinase inhibitor
VS-4718	6	11	11.8	10.6	6.1	14.1	6.1	10.4	6.4	6.6	11.5	13	3.8	4.9	FAK inhibitor	B. Kinase inhibitor
ZSTK474	8	13.4	18.6	15.6	8	16.3	7.7	13	9.5	6.9	11.8	11.1	10	11	PI3K gamma selective inhibitor	B. Kinase inhibitor

## Sheet: deltaDSS
drug	JHOS2_ΔDSS	KURAMOCHI_ΔDSS	OVCAR3_ΔDSS	OVCAR3cis_ΔDSS	FMOC04_ΔDSS	FMOC09_ΔDSS	FMOC11_ΔDSS	Mechanism/target	Class
A-1155463	-0.4	-5.3	-6	-9	-4.1	-0.4	-3.4	BCL-XL inhibitor	G. Apoptotic modulator
A-1331852	0.4	0.7	-5.1	-5.3	-5.1	-0.9	-1.1	Bcl-XL inhibitor	G. Apoptotic modulator
A-419259	4	-1.2	6.1	0.7	1.2	0.1	0.5	HCK and other SRC family kinase inhibitor	B. Kinase inhibitor
ABT-751	1	-4	-4.3	-6.3	-1.7	2.3	-0.5	Mitotic inhibitor. Colchicine site binding microtubule depolymerizer.	A. Conv. Chemo
Afatinib	0.1	1.2	9.3	6.7	0	-1	-0.8	EGFR inhibitor	B. Kinase inhibitor
Alisertib	3.4	-3.2	-4.7	-7.9	-1.6	-0.2	-2.2	Aurora A inhibitor	B. Kinase inhibitor
Alpelisib	1.7	-0.5	3.3	5.7	1.3	0.6	0.6	PI3Kalpha selective inhibitor	B. Kinase inhibitor
Amsacrine	1.1	0.1	-4.9	-7.5	-2.5	1.9	0.4	DNA intercalation, Topo II inhibitor	A. Conv. Chemo
Amuvatinib	0.7	1.6	5	4.4	-0.1	0	0	Broad spectrum TK inhib	B. Kinase inhibitor
AT-406	-6.3	0	-10.5	-10.9	-6.9	3	-0.6	XIAP, cIAP1, cIAP2 inhibitor	G. Apoptotic modulator
AT7519	-0.1	-1.2	-1.5	-5	-2.6	-2.3	0.7	CDK1, 2, 4, 6 and 9 inhibitor	B. Kinase inhibitor
AVN944	1.2	0.4	-0.4	-6.5	-0.8	1.8	1.7	IMPDH inhibitor	H. Metabolic modifier
AZD1775	2.2	-3.2	1.7	-1	-5.7	0.8	-0.5	Wee1 inhibitor	B. Kinase inhibitor
AZD-5363	2.8	0.2	5.7	5.3	2.6	0.8	0.6	AKT inhibitor	B. Kinase inhibitor
AZD6738	2.8	-1.9	-3.8	-8.8	-1.9	0	-1	ATR inihibitor	B. Kinase inhibitor
BAY 87-2243	0	2.6	13.1	8.3	0	0	-0.6	HIF1alpha inhibitor	E. Differentiating/ epigenetic modifier
BI 2536	2	-1.9	-5.9	-10.8	-4	0.5	-1.6	PLK1 inhibitor	B. Kinase inhibitor
Binimetinib	4.3	-1.2	0.7	0.6	0	1.3	0	MEK1/2 inhibitor	B. Kinase inhibitor
Birabresib	-1.3	1.4	-5.9	-7.6	-2.4	-1.8	1.4	BET family inhibitor	E. Differentiating/ epigenetic modifier
Birinapant	-6.1	-4.5	-9.2	-7.8	-4	0	-3.4	IAPs, SMAC mimetic	G. Apoptotic modulator
BMS-754807	3.1	-3.1	3.2	9	0.2	-0.5	-1.1	IGF1R inhibitor	B. Kinase inhibitor
BRD7116	-0.2	-0.3	1.6	-0.3	0	5.5	-0.2	Leukemic stem cell inhibitor	X. Other
Brigatinib	4	-2	1.6	4.5	2.3	1.4	0.6	ALK inhibitor, including gatekeeper mutant ALK	B. Kinase inhibitor
Cabazitaxel	0.6	-2.5	-7.9	-11.9	-6.2	0.9	0.3	Taxane microtubule stabilizer, antimitotic	A. Conv. Chemo
Canertinib	0.7	-1.6	11.7	4.1	0.1	-0.8	-1.6	pan-HER inhibitor	B. Kinase inhibitor
Cerdulatinib	0	0	5.2	-0.2	0	0	0	JAK, SYK inhibitor	B. Kinase inhibitor
Cisplatin	-0.1	0.6	-4.1	-5.2	-1.9	0	0.4	Platinum-based antineoplastic agent	A. Conv. Chemo
Cladribine	0.4	0	0.7	-6	-0.3	-0.4	0.1	Antimetabolite; Purine analog	A. Conv. Chemo
Copanlisib	5.6	-0.7	6.7	10	0.4	0.7	0	PI3K alpha, delta selective inhibitor	B. Kinase inhibitor
CPI-0610	0.9	0.3	-1.6	-5.7	-1.3	2.4	0.1	BET family inhibitor	E. Differentiating/ epigenetic modifier
Cytarabine	2.1	0	-2.5	-7.8	0	-0.8	0.9	Antimetabolite, interferes with DNA synthesis	A. Conv. Chemo
Cytarabine/Idarubicin	2.7	-1.6	-3.5	-5.9	-1.4	1.6	0.9	Antimetabolite, interferes with DNA synthesis/ Topoisomerase II inhibitor	A. Conv. Chemo/Conv. Chemo
Dacomitinib	1.6	-1.1	10.6	6.1	4.5	-1	-1.1	pan-HER inhibitor	B. Kinase inhibitor
Dactinomycin	1.9	-4.5	2.5	-5.2	-1.2	0.7	-0.7	RNA and DNA synthesis inhibitor	A. Conv. Chemo
Danusertib	1.2	-2.1	-2.4	-6.5	-2.7	-1	-1.8	Aurora, Ret, TrkA, FGFR-1 inhibitor	B. Kinase inhibitor
Dasatinib	0.2	-1.3	8.6	6.5	-0.1	-0.4	-0.3	Abl, Src, Kit, EphR... Inhibitor	B. Kinase inhibitor
Disulfiram(+CuCl2)	0	-0.9	3.7	-7.4	2.6	0.5	0	alcohol dehydrogenase inhibitor	H. Metabolic modifier
Docetaxel	0.7	-0.8	-6.6	-10.8	-3.3	-1.4	-3.5	Mitotic inhibitor, taxane microtubule stabilizer	A. Conv. Chemo
E7820	0.9	1.9	1.9	-9.9	-1.8	2.9	-1.3	Integrin alpha2 expression inhibitor	X. Other
Eltanexor	0.6	-2.2	-0.1	-8.2	-1.7	0.3	-0.5	XPO1/CRM1 inhibitor	G. Apoptotic modulator
Eribulin	4.4	-2.6	-7.3	-16.8	-6.8	0.2	-1.2	Mitotic inhibitor, microtubule depolymerizer.	A. Conv. Chemo
Erlotinib	3.5	1.1	8.5	8.9	-0.2	-0.4	-0.8	EGFR inhibitor	B. Kinase inhibitor
Filanesib	2.2	-0.8	-2.9	-5.8	-3.7	-1.2	-0.6	KSP/Eg5 inhibitor	I. Kinesin inhibitor
Foretinib	4.2	-0.9	-1.2	-0.6	0.4	-0.4	-0.1	MET, VEGFR2 inhibitor	B. Kinase inhibitor
FRAX486	3.8	0.6	5.5	4.3	-0.5	1.3	0.2	PAK1, 2, 3 inhibitor	B. Kinase inhibitor
GDC-0084	4.7	-1.2	3.3	5	1.5	0.5	0.1	PI3K/mTOR inhibitor	B. Kinase inhibitor
Gefitinib	2.2	0.1	9.7	4.1	1.4	-0.2	-2.4	EGFR inhibitor	B. Kinase inhibitor
Gemcitabine	1.3	-0.7	-7.5	-8.2	-1.1	1	-2.5	Antimetabolite; Nucleoside analog	A. Conv. Chemo
GSK-1070916	1.8	1.1	-3.9	-5.9	0.1	0	-0.3	AURb, AURc inhibitor	B. Kinase inhibitor
GSK-461364	0.8	-1.6	-11.3	-9.7	-3.4	-1	-0.1	PLK1 inhibitor	B. Kinase inhibitor
GSK-690693	1.8	0.4	4	5.7	2.2	0.2	-0.8	AKT, PKA, PKC inhibitor	B. Kinase inhibitor
GSK923295	-0.1	-2.2	4	-9.4	-3.9	2.9	-0.5	CENP-E inhibitor	I. Kinesin inhibitor
I-BET151	-0.9	-0.5	-3.6	-5.8	-0.4	-0.6	-0.1	BET family inhibitor	E. Differentiating/ epigenetic modifier
Icotinib	1.4	0	7.9	6.2	1.5	0.5	0.7	EGFR inhibitor	B. Kinase inhibitor
Ipatasertib	1.6	-0.6	4.8	6.4	5.3	0.8	-0.3	AKT inhibitor	B. Kinase inhibitor
JQ1	1.2	0.9	-5.5	-6.8	-3	-0.4	0.5	BET family inhibitor	E. Differentiating/ epigenetic modifier
KD025	0	-7.6	3.5	2.4	0.8	-0.2	-0.9	ROCK2 inhibitor	B. Kinase inhibitor
Linsitinib	1.3	-2.2	4.4	7.3	0.2	0.2	-0.1	IGF1R, IR inhibitor	B. Kinase inhibitor
Litronesib	2.7	-0.9	-2.9	-8	-0.8	-3.2	-0.9	Eg5 inhibitor	I. Kinesin inhibitor
Mercaptopurine	-4	-0.1	1.9	0	-1.4	0	0.1	Antimetabolite	A. Conv. Chemo
Mitoxantrone	2	-0.5	-4.3	-5.6	0.7	-0.7	0.5	Topoisomerase II inhibitor	A. Conv. Chemo
Mivebresib	1.8	-1.2	-4.5	-10	-3.3	1.4	-0.8	BET family inhibitor	E. Differentiating/ epigenetic modifier
MK-2206	2.1	1.4	4.1	5.7	1.2	-1.4	0.6	AKT inhibitor	B. Kinase inhibitor
Mubritinib	0	-1.2	6.4	6.9	0	0	-0.6	HER2 inhibitor	B. Kinase inhibitor
Nelarabine	0	6.7	0	0	0	0	0	Nucleoside analog, DNA, RNA synth inhibitor	A. Conv. Chemo
Neratinib	1.7	1.1	6.6	1.6	2.2	-1.8	-0.8	HER2, EGFR inhibitor	B. Kinase inhibitor
Nintedanib	5.1	2.3	7.6	4.5	0	-0.5	1.6	VEGFR, PDGFR, FGFR inhibitor	B. Kinase inhibitor
NMS-873	0.6	-0.9	7.2	4.8	0.5	-1.2	-1.7	p97/VCP inhibitor	X. Other
NVP-AEW541	0.7	-1.8	5	8.1	0.8	0.4	-0.1	IGF1R inhibitor	B. Kinase inhibitor
NVP-LCL161	-7	-0.1	-14.4	-12.6	-7.9	0.8	-2.2	IAPs, SMAC mimetic	G. Apoptotic modulator
Omipalisib	4.7	-1.1	8.2	9.1	0.8	-1.2	-0.7	PI3K/mTOR inhibitor	B. Kinase inhibitor
Osimertinib	2.3	0	5.3	0.6	0.1	-0.7	-0.9	EGFR(L858R/T790M) inhibitor	B. Kinase inhibitor
Paclitaxel	0.3	-1.7	-6.5	-8.3	-4.9	-0.2	-0.2	Mitotic inhibitor, taxane microtubule stabilizer	A. Conv. Chemo
PD0325901	4.6	0.2	2.3	1.9	0	0.8	-0.4	MEK1/2 inhibitor	B. Kinase inhibitor
Pevonedistat	-0.3	1	-2.3	-9.7	-1.4	-7.5	0.2	NAE inhibitor	H. Metabolic modifier
PF-03758309	0.1	-2.1	-3.5	-10.8	-1.5	0.5	-0.5	PAK inhibitor	B. Kinase inhibitor
PHA 408	-0.2	-1.5	-6	0.7	0	-0.4	0.3	IKK-2 inhibitor	B. Kinase inhibitor
Pictilisib	4.9	-0.9	9.5	11.4	1.8	-1.2	0.2	PI3K inhibitor, pan-class I	B. Kinase inhibitor
Poziotinib	-0.1	-3	13.2	4.6	3.7	-0.2	0.5	pan-HER inhibitor	B. Kinase inhibitor
Prexasertib	0.3	-2.4	-6.4	-7.2	-2.2	0.5	0	Chk1 inhibitor	B. Kinase inhibitor
Ravoxertinib	7	-5.2	5.8	2	4.3	0.4	-0.3	ERK inhibitor	B. Kinase inhibitor
Ridaforolimus	0.9	-3.5	-5.8	-6.6	0.6	0.4	-1.3	binds FKBP12, causes inhibition of mTORC1	C. Rapalog
Rigosertib	3.3	-0.1	-5.4	-8.3	-2.4	-0.8	-3.2	Ras-Raf interaction inhibitor, contaminated by microtubile depolymerizer...	X. Other
RSL3	0	0	0	0	0	7.4	0	GPX4 inhibitor, induces ferroptosis	H. Metabolic modifier
Sabutoclax	0.4	-1.3	-0.9	-6.6	0.6	0.8	0.2	pan-Bcl-2 family inhibitor	G. Apoptotic modulator
Salinomycin	0.2	-1	-7.3	2.2	-12.8	-0.2	-1.8	Ionophore	X. Other
Sapitinib	0	-0.4	7.9	5.3	1.2	0.5	0.5	Pan-HER inhibitor	B. Kinase inhibitor
Saracatinib	3	14.3	6	3.4	-0.3	-0.4	-1.4	Src, Abl inhibitor	B. Kinase inhibitor
SCH772984	3.7	-0.8	11.6	2.4	1.4	-0.4	1.1	ERK1 & 2 inhibitor	B. Kinase inhibitor
Selinexor	0.6	-0.5	-1.3	-6.3	0.7	-0.5	1.8	XPO1/CRM1 inhibitor	G. Apoptotic modulator
Selumetinib	5.7	-1.1	2.4	-2	0	-0.3	-1.2	MEK1/2 inhibitor	B. Kinase inhibitor
Sepantronium bromide	2.3	-2.6	5.2	2.2	0.5	-2.1	1	Survivin inhibitor	G. Apoptotic modulator
Sitravatinib	6.4	-2.3	0.3	2.4	0.6	0.9	0.4	RET, TRK, PDGFR, VEGFR, KIT, DDR... inhibitor	B. Kinase inhibitor
Sonidegib	-0.4	-8.1	2.1	4	0	0.1	-0.4	Smothened (Hh) inhib	M. Hedgehog inhibitor
Taselisib	4.9	-1	5.8	9.2	2.4	-0.3	-1.4	PI3K alpha, delta, (gamma) selective inhibitor	B. Kinase inhibitor
Temsirolimus	4.5	0.6	-4.5	-6.6	0.2	1	-1.4	binds FKBP12, causes inhibition of mTORC1	C. Rapalog
Tesevatinib	1.1	0.6	9.6	6.4	2.2	-0.4	-0.2	EGFR, ERBB2, VEGFR, EPHB4	B. Kinase inhibitor
Tipifarnib	7.6	-1	0.9	-3.6	-2.2	1.9	-2.5	Farnesyltransferase inhibitor	E. Differentiating/ epigenetic modifier
Tosedostat	-2	-2.6	-3	-8.7	-10.3	1	-1	Aminopeptidase inhibitor	L. Protease/proteasome inhibitor
Trametinib	4.8	1	6.1	-0.4	-1.5	-0.9	-1.1	MEK1/2 inhibitor	B. Kinase inhibitor
Triciribine	4.2	-3.2	11.6	3.1	0.3	-0.2	-1.7	AKT inhibitor	B. Kinase inhibitor
Ulixertinib	3.6	-0.1	8	-0.5	1	1.7	0.7	ERK inhibitor	B. Kinase inhibitor
Varlitinib	0	-0.9	6.6	3.6	0	0.6	-0.6	EGFR HER2 inhibitor	B. Kinase inhibitor
Verdinexor	-0.7	-1.4	-0.2	-6	1.2	-0.7	-0.8	XPO1/CRM1 inhibitor	G. Apoptotic modulator
Vinblastine	2.5	-2.9	-4.6	-8.7	-4.1	1.7	0.9	Mitotic inhibitor. Vinca alkaloid microtubule depolymerizer	A. Conv. Chemo
Vincristine	0.7	-3.6	-3.4	-7.9	-6.1	-3	0.3	Mitotic inhibitor. Vinca alkaloid microtubule depolymerizer	A. Conv. Chemo
Vinorelbine	4	-2.2	6.8	-12.3	-7.2	-0.5	-1.3	Mitotic inhibitor. Vinca alkaloid microtubule depolymerizer	A. Conv. Chemo
Volasertib	0.9	0.3	-4.1	-7	-0.9	-0.2	-1.3	PLK1 inhibitor	B. Kinase inhibitor
VS-4718	5	-1.2	8	4.3	0.2	1.5	1.1	FAK inhibitor	B. Kinase inhibitor
ZSTK474	5.4	-3	8.3	5.3	-2.6	-0.7	1	PI3K gamma selective inhibitor	B. Kinase inhibitor
