# Supplementary material for: Glucocorticoids induce differentiation and chemoresistance in ovarian cancer by promoting ROR1-mediated stemness
Source: Cell Death Dis. 2020 Sep 23;11(9):790. doi: 10.1038/s41419-020-03009-4 (PMC7522257; doi:10.1038/s41419-020-03009-4)
Supplement: Supplementary file 9 — Table S2 [file 41419_2020_3009_MOESM9_ESM.xlsx]

## Sheet: TableS2_RNA-seq Wnt pathway gen
gene/sample,FMOC04,FMOC09,FMOC11,FMOC17,FMOC02
PRKACG,-8.3886211308838,-3.5277707873976,-2.13039217526437,-8.3886211308838,-8.3886211308838
WNT1,-8.15050810023164,-4.62423259210038,-8.15050810023164,-8.15050810023164,-5.74731830002952
WNT3A,-4.59491393189168,-4.28091078435898,-4.24540844477221,-6.52144803424443,-9.30615897069183
WNT2,-3.2227489983945,-3.06896110713067,-1.45601196139392,-5.66920637374247,-9.89208551758377
WNT8A,-5.22323444708514,-1.71467287913023,-2.42720407097353,-8.78371163484484,-8.78371163484484
WNT9B,-5.61528291996127,-3.78140811208059,-4.59683546317889,-10.5122722797494,-10.5122722797494
CAMK2A,-3.72354188839322,-3.27189711366773,-3.19834741889141,-2.66682058670463,-5.60010080200027
WNT10B,-3.06102349089793,-1.78949131414041,-1.90412531068756,-4.48231244763216,-4.35994826666737
WNT6,-6.30182681603722,-3.19658006200758,-4.00601704280349,-2.91445557796074,-2.57119620015196
WNT8B,-4.55187282850448,-1.62167737422875,-2.4430466679586,-6.81934820628068,-4.61695272945573
WNT11,-5.40580164322203,5.78661456996024,-0.121843820435095,-2.58302662889685,-4.78367732860755
CAMK2B,-4.0281204224541,-3.14844802627606,-2.02686622610527,-2.4032788802224,-4.17207436138658
FZD2,-1.62332427649509,1.64500906173056,-0.508489977137401,-1.64933495981069,-1.02308908552188
TCF7L1,-2.79915241193326,-0.462221969764547,-0.204633356444237,-4.68341348481257,-2.71170421016729
LEF1,-2.92793653339339,-1.85229420386142,-1.2816964698378,-2.15251022256459,-6.88302920353135
ROR2,-0.632484404490884,-2.62602642379036,-0.935422805518514,-3.74802171110764,-4.8203866264284
AXIN2,-2.12415106190476,-1.17466184069529,-0.444383810732757,-2.18486334736746,-2.867144161319
MAPK10,-4.7462583361987,-3.18102005808296,-3.11920134076243,-5.48430020364652,-5.67084460777789
WNT4,-1.41601933842685,-2.83386813876869,-1.31472160304361,-0.085416585167414,-2.82875276940215
FRAT1,-1.25369364961649,0.190427762686279,-0.786710094956758,-1.63269765731021,-1.16530244927998
PRKCB,-4.51868071659797,-2.23522480878561,-1.3282968223734,-1.91293151240971,-1.02518068579213
FZD8,-3.54590226720357,0.645793744172489,-1.12993494687505,1.20315273112455,-0.032943655967262
CSNK2A3,0.118186074666334,0.274964495954576,-0.06099256650096,0.778414552620772,0.877655783642012
APC2,-2.78688276976833,-2.89304880792065,-2.89948656857215,-2.6281428511283,-2.83214243600313
NFATC1,-2.52779548884025,-1.23958942722853,-0.612409726500916,-4.32970948902837,-3.09567032915547
PLCB2,-4.48008762384878,-2.3891625404552,-3.11231995117415,1.70945311288106,-4.30732456802501
WNT7B,-5.17089859614716,-3.33702378826648,-2.62765493793621,-0.312950685150462,0.209082538333217
FZD10,-3.75574266453744,-3.15084851110575,-2.19041023093796,-1.51716185731774,-0.749841293186007
FZD9,-2.38619528889144,-2.66137065137016,-2.50119039268409,-1.73757778087877,-3.23610497017942
CSNK1A1L,-2.42757444876602,-2.46458428220658,-2.29725262677822,-3.23569344118693,-3.05902451774919
PRKCG,-3.7973492500265,-3.0684632449071,-1.87155624440503,-3.09753877272679,-0.71837191664009
WNT16,-2.2498270498865,-3.1411422693259,-0.927501926251969,-2.08073068083721,-3.71587658813516
RAC2,-3.09702012742363,-0.383757785642729,-0.619533639307233,1.10407717988178,-1.66072562547262
NFATC2,-1.88941716834569,0.591828645138041,-0.488825698544549,-1.72857454873676,-1.62581247897916
TCF7,-0.377109784715186,-0.833455273807306,-2.49361615739799,-1.49257680809594,-2.1602915316573
TCF7L2,0.546351387644092,0.302040323191362,-0.799930109938948,-1.16302753716247,-1.70958737970835
WNT3,0.24851929175988,1.1020956240037,-0.6256228668915,0.68126101461114,-0.51204593479098
RAC3,2.35208983833201,2.95507325292945,3.11741610170139,-0.503350834681201,0.219279521685814
WNT5A,-0.191390236214165,2.40074968273448,3.0093314120674,1.61765815910606,-1.69880119838538
PLCB1,1.28177774911633,1.44843382475204,1.71718890774025,-3.5930691986101,-3.31177527596414
PRKCA,0.515532000551109,1.32285243082516,-0.149905756252471,-0.55501749494281,-0.298773297631181
FZD4,1.06825353623496,0.990678298032866,1.62021725191731,-0.359953561353414,1.29412777331561
WNT2B,-0.127922197644199,-0.953363138219509,-0.162729849176649,-1.29376445741139,-1.28546198365433
PRKACA,1.0126934138953,1.63418535055305,1.99315003718676,0.01262182040674,-0.02022827822584
FZD7,0.730489654341824,2.83984427605799,1.35214964636258,2.98122864377863,2.34271322542843
DVL2,1.89147042594223,1.49373391053235,1.66241004862747,1.29536530854024,1.90235777418674
FZD1,0.111995621769285,1.21397626342242,1.9547280526779,1.39846534027664,0.936592316214745
WNT10A,0.657986804795775,-1.49690724625332,0.816233630292784,2.41372725618877,4.20473543850333
NFATC4,-1.54007032844321,-2.64430810460804,2.06403902692949,0.540871683216,0.57799407627265
WNT5B,0.847399200031185,0.254241291416435,0.190193054542295,3.22904976531027,5.11833259946172
WNT9A,-0.449079073648925,1.62074686824005,0.673345978294275,2.58910570628991,2.57665645303407
CSNK1A1,6.30685007802426,5.74897750185311,5.12611405023198,7.01637610225515,7.03910430846675
CTNNB1,4.94434404214694,5.08381741867414,3.97026768932317,6.43894429802382,5.55827074116043
RHOA,6.89659587957425,7.0601146705208,6.38430691064642,7.81414794854792,8.08283399705523
ROCK2,4.67379259065617,4.36107767766087,3.67198024351891,5.00663464621028,4.98270375416577
CSNK2A1,2.20522555799705,2.38260569566956,3.06949705797172,3.36681662290156,3.22137310500675
RYK,5.08471929843585,4.04985506048272,3.97577384295412,4.28553677166943,4.60651196522562
FZD6,4.37154626168992,6.68574275228289,5.58259530147853,5.65234514565138,6.56524623213835
CAMK2D,1.69860221372813,2.82177270667081,1.11478721587813,3.16163514675982,3.58380608580233
FZD3,1.61001891204971,-1.23024964269319,-0.650399546577173,2.12909757160797,2.25431029647953
CTNNBIP1,2.30451949215342,1.49979363842904,1.75286514364479,3.90580192393729,4.30353918524721
PRKACB,1.32639250254029,2.49564540182241,0.043460793323352,1.48390125498951,0.863483240056262
ROR1,1.76037983737543,3.02340037801339,1.23010044482729,1.45493364041345,0.089906742019911
NFATC3,2.18039805973591,2.08708091281785,1.60378364211913,1.73587018166696,1.57722871264436
FZD5,2.29091940903096,0.290700426562057,-0.135498894342433,1.56379265099734,2.06988822343985
LRP5,1.67620184187511,0.786089676244147,0.952945550271727,1.97436605888471,2.23913147722923
RAC1,5.82388935885548,5.06921684325845,4.81187348072622,5.14997846260459,4.22056828346214
LRP6,3.89240154791532,3.64377274185406,2.46525445034055,3.39584417132035,4.52252963839581
GSK3B,4.06440423514477,3.23566772688883,3.20347484411176,3.6550243441015,3.69268963529077
JUN,4.98634552126443,3.14326813594629,2.63536570029302,5.72772485342691,5.29168790365979
APC,3.45537136902344,3.32071885890446,2.25228433105249,2.43408596456725,2.66799251382386
AXIN1,2.28005796928707,1.19160801590454,1.68361189230509,2.7258656236379,2.6670567609165
MAPK9,1.83100157738148,1.582005506178,0.830418668365457,2.88154185197746,2.89017589714164
CSNK1E,2.3167975002022,2.79958133474504,2.54276051976701,3.25087436600482,2.40237518623283
MAPK8,2.42269880611933,2.30840212269276,1.40965977033995,2.40564137861281,2.24237993233934
DVL1,4.48141927940653,2.8305324238218,4.12622559733012,3.75006794357436,4.13649924706248
PLCB3,2.671700673675,2.47422488511051,3.22181229280061,3.39521864222393,3.93871004329821
CSNK2A2,2.51626082565542,2.86708458101153,2.31311211953141,2.69326270491645,2.84322014338555
CAMK2G,3.03684005752934,2.38229737246025,2.98741201465632,2.23906449863879,2.38183553575029
DVL3,3.77183584156353,3.44306393347735,3.78483520581986,2.51130526554778,3.12148977470287
CSNK2B,5.30534866830388,3.91804519898391,4.07990224829262,4.10922722173787,3.96596384869026
WNT7A,3.64680145907916,3.50545227189537,2.68418493597378,5.61794581458272,6.17109137345094
PLCB4,3.36424019610959,2.00209605788416,1.65730107278395,0.193533848581783,5.50664699529728
