# Supplementary material for: Glucocorticoids induce differentiation and chemoresistance in ovarian cancer by promoting ROR1-mediated stemness
Source: Cell Death Dis. 2020 Sep 23;11(9):790. doi: 10.1038/s41419-020-03009-4 (PMC7522257; doi:10.1038/s41419-020-03009-4)
Supplement: Supplementary file 10 — Table S3 [file 41419_2020_3009_MOESM10_ESM.xlsx]

## Sheet: RNA-seq mesenchymal genes
gene/sample FMOC04 FMOC09 FMOC11 FMOC17 FMOC02
HOXA7 0.09710842710369 2.06724512169323 -1.59698816857681 -2.95165062275835 -1.88033213101157
HOXA9 0.058346085935764 2.85074110643899 -1.05346244277537 -3.92250477372813 0.083851845760703
HOXA10 2.69478766810546 2.11972757576344 -1.4813250821044 1.71670183999281 2.5909113218536
HOXD10 -3.94238133027969 -1.97370507598179 -2.38444524472117 -1.85593977312192 -9.15158193358295
SOX11 -4.93654701937926 3.0732610123838 1.49268710877551 0.450199851433215 -5.75281401544806
HMGA2 3.80228475712715 2.48350704034543 1.99097963085805 4.32618718171172 3.52492121032038
TOX -1.85082224870929 0.305843792584344 2.5900573516286 -2.56583282791623 -4.44131465065617
TCF7L1 -2.79915241193326 -0.462221969764547 -0.204633356444237 -4.68341348481257 -2.71170421016729
CDH2 0.572300601318144 5.21859283213075 3.22891335640363 4.46375754293687 4.30623980480114
CDH3 3.22228013101805 -0.716819751954405 4.82941317299544 3.86225098475938 4.89855309873986
COL4A5 0.0020748866688 0.31972087898553 2.35008962141332 3.10514955497372 1.91852502969486
COL9A1 -1.24612235486804 -2.28116835552275 -2.09150151108593 -10.5718429549396 -7.31190335519267
CLDN6 -8.52081574324867 2.73924790791991 -3.71448038551184 6.19003261932912 -1.28107402519535
MUC1 2.46115038733619 0.99105703841714 2.54137914801409 -0.930670279151011 1.02468685042105
MUC16 0.461663442886551 -0.132610042150349 1.42700883710201 1.05510306622686 -0.055493715723989
KLK6 -0.192600227105391 -2.62276857087536 2.0017181772848 3.9995975449184 4.70228343262889
KLK7 0.094630337377044 -2.48661058853658 1.44772007878632 4.75343069638506 1.5399412573497
KLK8 -0.136885843781585 -2.32968673252275 1.61597778980039 2.97300057160323 3.05125806065733
